# Supplementary material for: Bone marrow mesenchymal stem cells-derived exosomes suppress miRNA-5189-3p to increase fibroblast-like synoviocyte apoptosis via the BATF2/JAK2/STAT3 signaling pathway
Source: Bioengineered. 2022 Mar 4;13(3):6767–80. doi: 10.1080/21655979.2022.2045844 (PMC8973596; doi:10.1080/21655979.2022.2045844)
Supplement: Supplemental Material [file KBIE_A_2045844_SM8484.zip]

Archive with 4 entries (4 files):
- Supplementary material S2.zip
- Supplementary material S3.docx
- Supplementary material S4.xlsx
- Supplementary material S5.pptx
