# Supplementary material for: Bone marrow mesenchymal stem cells-derived exosomes suppress miRNA-5189-3p to increase fibroblast-like synoviocyte apoptosis via the BATF2/JAK2/STAT3 signaling pathway
Source: Bioengineered. 2022 Mar 4;13(3):6767–80. doi: 10.1080/21655979.2022.2045844 (PMC8973596; doi:10.1080/21655979.2022.2045844)
Supplement: Supplemental Material [file KBIE_A_2045844_SM8484.zip › Supplementary material S4.xlsx]

## Sheet: Sheet1
Primers	Sequences(5'→3')
BATF2-human-F	CACAGACAAGGCAGACGC
BATF2-human-R	TGAGCAGGAGGCACAATC
actin-human-F	AGCGAGCATCCCCCAAAGTT
actin-human-R	GGGCACGAAGGCTCATCATT
U6-F	CTCGCTTCGGCAGCACA
U6-R	AACGCTTCACGAATTTGCGT
URP	CTCAACTGGTGTCGTGGA
miR-5189-3p-RT	CTCAACTGGTGTCGTGGAGTCGGCAATTCAGTTGAGTCTGGGCT
miR-5189-3p-F	AGAGTGCCAACCGTCAG
